# Supplementary material for: Cell Organisation in the Colonic Crypt: A Theoretical Comparison of the Pedigree and Niche Concepts
Source: PLoS One. 2013 Sep 12;8(9):e73204. doi: 10.1371/journal.pone.0073204 (PMC3771985; doi:10.1371/journal.pone.0073204)
Supplement: Archive S1 — The Repast Simphony 2.0 format crypt model files and documentation. (ZIP) [file pone.0073204.s001.zip]

Archive with 20 entries (19 files):
- RepastS installation instructions.pdf
- Crypt 2D S3.rs/context.xml
- Crypt 2D S3.rs/parameters.xml
- Crypt 2D S3.rs/repast.simphony.action.display_7.xml
- Crypt 2D S3.rs/repast.simphony.data.engine.DefaultDataGathererDescriptorAction_3.xml
- Crypt 2D S3.rs/repast.simphony.data.engine.DefaultDataGathererDescriptorAction_4.xml
- Crypt 2D S3.rs/repast.simphony.data.engine.DefaultDataGathererDescriptorAction_5.xml
- Crypt 2D S3.rs/repast.simphony.data.logging.outputter.engine.DefaultOutputterDescriptorAction_0.xml
- Crypt 2D S3.rs/repast.simphony.data.logging.outputter.engine.DefaultOutputterDescriptorAction_1.xml
- Crypt 2D S3.rs/repast.simphony.data.logging.outputter.engine.DefaultOutputterDescriptorAction_2.xml
- Crypt 2D S3.rs/repast.simphony.dataLoader.engine.ClassNameDataLoaderAction_6.xml
- Crypt 2D S3.rs/scenario.xml
- Crypt 2D S3.rs/styles/
- Crypt 2D S3.rs/styles/crypt2d.CellAgent.style_0.xml
- Crypt 2D S3.rs/styles/crypt2d.CellAgent.style_1.xml
- Crypt 2D S3.rs/styles/crypt2d.CellAgent.style_2.xml
- Crypt 2D S3.rs/styles/crypt2d.CellAgent.style_3.xml
- Crypt 2D S3.rs/styles/crypt2d.CellAgent.style_4.xml
- Crypt 2D S3.rs/styles/crypt2ds3.CellAgent.style_0.xml
- Crypt 2D S3.rs/user_path.xml
