# Supplementary material for: Cell Organisation in the Colonic Crypt: A Theoretical Comparison of the Pedigree and Niche Concepts
Source: PLoS One. 2013 Sep 12;8(9):e73204. doi: 10.1371/journal.pone.0073204 (PMC3771985; doi:10.1371/journal.pone.0073204)
Supplement: Archive S1 — The Repast Simphony 2.0 format crypt model files and documentation. (ZIP) [file pone.0073204.s001.zip › Crypt 2D S3.rs/parameters.xml]

<?xml version="1.0" encoding="UTF-8" ?>
<parameters>
					<parameter name="randomSeed" displayName="Default Random Seed" type="int" 
						defaultValue="__NULL__"
						isReadOnly="false" 
						converter="repast.simphony.parameter.StringConverterFactory$IntConverter"
									
		/>
				<parameter name="constantradiusgrowth" displayName="Constant radius growth" type="boolean" 
						defaultValue="false" 
						isReadOnly="false" 
						converter="repast.simphony.parameter.StringConverterFactory$BooleanConverter"
									
		/>
				<parameter name="pedigree_model" displayName="Pedigree model" type="boolean" 
						defaultValue="true" 
						isReadOnly="false" 
						converter="repast.simphony.parameter.StringConverterFactory$BooleanConverter"
									
		/>
				<parameter name="markcell" displayName="Markcell" type="boolean" 
						defaultValue="false" 
						isReadOnly="false" 
						converter="repast.simphony.parameter.StringConverterFactory$BooleanConverter"
									
		/>
				<parameter name="ta_S" displayName="TA Cell S" type="double" 
						defaultValue="6.2" 
						isReadOnly="false" 
						converter="repast.simphony.parameter.StringConverterFactory$DoubleConverter"
									
		/>
				<parameter name="only_newcells_mature" displayName="Only new cells mature" type="boolean" 
						defaultValue="true" 
						isReadOnly="false" 
						converter="repast.simphony.parameter.StringConverterFactory$BooleanConverter"
									
		/>
				<parameter name="interfacialdivisiononly" displayName="Interfacial division only" type="boolean" 
						defaultValue="false" 
						isReadOnly="false" 
						converter="repast.simphony.parameter.StringConverterFactory$BooleanConverter"
									
		/>
				<parameter name="viewStressGradient" displayName="Show force gradient" type="boolean" 
						defaultValue="false" 
						isReadOnly="false" 
						converter="repast.simphony.parameter.StringConverterFactory$BooleanConverter"
									
		/>
				<parameter name="differentialAdhesion" displayName="Differential Adhesion" type="boolean" 
						defaultValue="false" 
						isReadOnly="false" 
						converter="repast.simphony.parameter.StringConverterFactory$BooleanConverter"
									
		/>
				<parameter name="heterogenousproliferation" displayName="Heterogenous proliferation" type="boolean" 
						defaultValue="false" 
						isReadOnly="false" 
						converter="repast.simphony.parameter.StringConverterFactory$BooleanConverter"
									
		/>
				<parameter name="attachForces" displayName="AttachForces" type="boolean" 
						defaultValue="true" 
						isReadOnly="false" 
						converter="repast.simphony.parameter.StringConverterFactory$BooleanConverter"
									
		/>
				<parameter name="verticalForceonly" displayName="Vertical Force only" type="boolean" 
						defaultValue="true" 
						isReadOnly="false" 
						converter="repast.simphony.parameter.StringConverterFactory$BooleanConverter"
									
		/>
				<parameter name="radiusscaleinm" displayName="Radius scale in m" type="java.lang.String" 
						defaultValue="1.0E-6" 
						isReadOnly="false" 
						converter="repast.simphony.parameter.StringConverterFactory$StringStringConverter"
									
		/>
				<parameter name="ta_G2" displayName="TA Cell G2" type="double" 
						defaultValue="1.8" 
						isReadOnly="false" 
						converter="repast.simphony.parameter.StringConverterFactory$DoubleConverter"
									
		/>
				<parameter name="initcellsoverlap" displayName="Init cells overlap" type="boolean" 
						defaultValue="true" 
						isReadOnly="true" 
						converter="repast.simphony.parameter.StringConverterFactory$BooleanConverter"
									
		/>
				<parameter name="ta_G1" displayName="TA Cell G1" type="double" 
						defaultValue="7.0" 
						isReadOnly="false" 
						converter="repast.simphony.parameter.StringConverterFactory$DoubleConverter"
									
		/>
				<parameter name="populatecrypt" displayName="Populate crypt" type="boolean" 
						defaultValue="false" 
						isReadOnly="false" 
						converter="repast.simphony.parameter.StringConverterFactory$BooleanConverter"
									
		/>
				<parameter name="maturecell_plasticity" displayName="Matue cell plasticity" type="boolean" 
						defaultValue="false" 
						isReadOnly="false" 
						converter="repast.simphony.parameter.StringConverterFactory$BooleanConverter"
									
		/>
				<parameter name="sc_M" displayName="Stem Cell M" type="double" 
						defaultValue="1.0" 
						isReadOnly="false" 
						converter="repast.simphony.parameter.StringConverterFactory$DoubleConverter"
									
		/>
				<parameter name="ta_M" displayName="TA Cell M" type="double" 
						defaultValue="0.5" 
						isReadOnly="false" 
						converter="repast.simphony.parameter.StringConverterFactory$DoubleConverter"
									
		/>
				<parameter name="sc_G1" displayName="Stem Cell G1" type="double" 
						defaultValue="18.0" 
						isReadOnly="false" 
						converter="repast.simphony.parameter.StringConverterFactory$DoubleConverter"
									
		/>
				<parameter name="delta_t" displayName="Delta_t" type="double" 
						defaultValue="10.0" 
						isReadOnly="false" 
						converter="repast.simphony.parameter.StringConverterFactory$DoubleConverter"
									
		/>
				<parameter name="verticaldivisiononly" displayName="Vertical division only" type="boolean" 
						defaultValue="true" 
						isReadOnly="false" 
						converter="repast.simphony.parameter.StringConverterFactory$BooleanConverter"
									
		/>
				<parameter name="sc_G2" displayName="Stem Cell G2" type="double" 
						defaultValue="4.0" 
						isReadOnly="false" 
						converter="repast.simphony.parameter.StringConverterFactory$DoubleConverter"
									
		/>
				<parameter name="variablecellcycletime" displayName="Variable cell cycle time" type="boolean" 
						defaultValue="false" 
						isReadOnly="false" 
						converter="repast.simphony.parameter.StringConverterFactory$BooleanConverter"
									
		/>
				<parameter name="sc_S" displayName="Stem Cell S" type="double" 
						defaultValue="13.0" 
						isReadOnly="false" 
						converter="repast.simphony.parameter.StringConverterFactory$DoubleConverter"
									
		/>
				<parameter name="springconstant" displayName="Spring constant" type="java.lang.String" 
						defaultValue="1.0E-7" 
						isReadOnly="false" 
						converter="repast.simphony.parameter.StringConverterFactory$StringStringConverter"
									
		/>
				<parameter name="attractiveForce" displayName="Attractive Force" type="java.lang.String" 
						defaultValue="0" 
						isReadOnly="false" 
						converter="repast.simphony.parameter.StringConverterFactory$StringStringConverter"
									
		/>
				<parameter name="numTaGenerations" displayName="Number of TA generations" type="int" 
						defaultValue="5" 
						isReadOnly="false" 
						converter="repast.simphony.parameter.StringConverterFactory$IntConverter"
									
		/>
				<parameter name="cellscycle" displayName="Cells cycle" type="boolean" 
						defaultValue="true" 
						isReadOnly="false" 
						converter="repast.simphony.parameter.StringConverterFactory$BooleanConverter"
									
		/>
				<parameter name="endTick" displayName="End Tick" type="double" 
						defaultValue="86400.0" 
						isReadOnly="false" 
						converter="repast.simphony.parameter.StringConverterFactory$DoubleConverter"
									
		/>
				<parameter name="numberofcircumferencecells" displayName="Number of circumference cells" type="int" 
						defaultValue="22" 
						isReadOnly="false" 
						converter="repast.simphony.parameter.StringConverterFactory$IntConverter"
									
		/>
				<parameter name="aForcedistance" displayName="AForce distance" type="double" 
						defaultValue="0.0" 
						isReadOnly="false" 
						converter="repast.simphony.parameter.StringConverterFactory$DoubleConverter"
									
		/>
				<parameter name="migrationForce" displayName="Migration Force" type="java.lang.String" 
						defaultValue="0" 
						isReadOnly="false" 
						converter="repast.simphony.parameter.StringConverterFactory$StringStringConverter"
									
		/>
				<parameter name="radius" displayName="Radius" type="double" 
						defaultValue="5.0" 
						isReadOnly="false" 
						converter="repast.simphony.parameter.StringConverterFactory$DoubleConverter"
									
		/>
				<parameter name="proliferation_region" displayName="Proliferation Region (fraction)" type="double" 
						defaultValue="0.3" 
						isReadOnly="false" 
						converter="repast.simphony.parameter.StringConverterFactory$DoubleConverter"
									
		/>
				<parameter name="numberoflengthcells" displayName="Number of length cells" type="int" 
						defaultValue="32" 
						isReadOnly="false" 
						converter="repast.simphony.parameter.StringConverterFactory$IntConverter"
									
		/>
				<parameter name="variableradius" displayName="Variable radius" type="boolean" 
						defaultValue="false" 
						isReadOnly="true" 
						converter="repast.simphony.parameter.StringConverterFactory$BooleanConverter"
									
		/>
		</parameters>
