# Supplementary material for: Cell Organisation in the Colonic Crypt: A Theoretical Comparison of the Pedigree and Niche Concepts
Source: PLoS One. 2013 Sep 12;8(9):e73204. doi: 10.1371/journal.pone.0073204 (PMC3771985; doi:10.1371/journal.pone.0073204)
Supplement: Archive S1 — The Repast Simphony 2.0 format crypt model files and documentation. (ZIP) [file pone.0073204.s001.zip › Crypt 2D S3.rs/repast.simphony.data.engine.DefaultDataGathererDescriptorAction_3.xml]

<repast.simphony.data.engine.DefaultDataGathererDescriptor>
  <name>Cell numbers, size, position (hourly)</name>
  <dataSetId class="string">Cell numbers, size, position (hourly)</dataSetId>
  <scheduleParameters>
    <start>1.0</start>
    <interval>360.0</interval>
    <priority>-Infinity</priority>
    <duration>-1.0</duration>
    <frequency>REPEAT</frequency>
  </scheduleParameters>
  <dataMappingContainer class="repast.simphony.data.logging.gather.DefaultDataMappingContainer">
    <nameMappingTable>
      <entry>
        <string>VarMaturePos</string>
        <repast.simphony.data.logging.gather.MethodMapping>
          <method>
            <class>crypt2ds3.TrackerAgent</class>
            <name>getVarMaturePos</name>
            <parameter-types/>
          </method>
        </repast.simphony.data.logging.gather.MethodMapping>
      </entry>
      <entry>
        <string>MeanProlifPos</string>
        <repast.simphony.data.logging.gather.MethodMapping>
          <method>
            <class>crypt2ds3.TrackerAgent</class>
            <name>getMeanProlifPos</name>
            <parameter-types/>
          </method>
        </repast.simphony.data.logging.gather.MethodMapping>
      </entry>
      <entry>
        <string>VarNonProlifPos</string>
        <repast.simphony.data.logging.gather.MethodMapping>
          <method>
            <class>crypt2ds3.TrackerAgent</class>
            <name>getVarNonProlifPos</name>
            <parameter-types/>
          </method>
        </repast.simphony.data.logging.gather.MethodMapping>
      </entry>
      <entry>
        <string>MeanTA4Pos</string>
        <repast.simphony.data.logging.gather.MethodMapping>
          <method>
            <class>crypt2ds3.TrackerAgent</class>
            <name>getMeanTA4Pos</name>
            <parameter-types/>
          </method>
        </repast.simphony.data.logging.gather.MethodMapping>
      </entry>
      <entry>
        <string>VarTA5Pos</string>
        <repast.simphony.data.logging.gather.MethodMapping>
          <method>
            <class>crypt2ds3.TrackerAgent</class>
            <name>getVarTA5Pos</name>
            <parameter-types/>
          </method>
        </repast.simphony.data.logging.gather.MethodMapping>
      </entry>
      <entry>
        <string>NumProliferating</string>
        <repast.simphony.data.logging.gather.MethodMapping>
          <method>
            <class>crypt2ds3.TrackerAgent</class>
            <name>getNumProliferating</name>
            <parameter-types/>
          </method>
        </repast.simphony.data.logging.gather.MethodMapping>
      </entry>
      <entry>
        <string>MeanMaturePos</string>
        <repast.simphony.data.logging.gather.MethodMapping>
          <method>
            <class>crypt2ds3.TrackerAgent</class>
            <name>getMeanMaturePos</name>
            <parameter-types/>
          </method>
        </repast.simphony.data.logging.gather.MethodMapping>
      </entry>
      <entry>
        <string>NumStem</string>
        <repast.simphony.data.logging.gather.MethodMapping>
          <method>
            <class>crypt2ds3.TrackerAgent</class>
            <name>getNumStem</name>
            <parameter-types/>
          </method>
        </repast.simphony.data.logging.gather.MethodMapping>
      </entry>
      <entry>
        <string>MeanTA2Pos</string>
        <repast.simphony.data.logging.gather.MethodMapping>
          <method>
            <class>crypt2ds3.TrackerAgent</class>
            <name>getMeanTA2Pos</name>
            <parameter-types/>
          </method>
        </repast.simphony.data.logging.gather.MethodMapping>
      </entry>
      <entry>
        <string>VarTA3Pos</string>
        <repast.simphony.data.logging.gather.MethodMapping>
          <method>
            <class>crypt2ds3.TrackerAgent</class>
            <name>getVarTA3Pos</name>
            <parameter-types/>
          </method>
        </repast.simphony.data.logging.gather.MethodMapping>
      </entry>
      <entry>
        <string>AvgCryptCellRadius</string>
        <repast.simphony.data.logging.gather.MethodMapping>
          <method>
            <class>crypt2ds3.TrackerAgent</class>
            <name>getAvgCryptCellRadius</name>
            <parameter-types/>
          </method>
        </repast.simphony.data.logging.gather.MethodMapping>
      </entry>
      <entry>
        <string>AvgNonProlifCellRadius</string>
        <repast.simphony.data.logging.gather.MethodMapping>
          <method>
            <class>crypt2ds3.TrackerAgent</class>
            <name>getAvgNonProlifCellRadius</name>
            <parameter-types/>
          </method>
        </repast.simphony.data.logging.gather.MethodMapping>
      </entry>
      <entry>
        <string>NumNonProliferating</string>
        <repast.simphony.data.logging.gather.MethodMapping>
          <method>
            <class>crypt2ds3.TrackerAgent</class>
            <name>getNumNonProliferating</name>
            <parameter-types/>
          </method>
        </repast.simphony.data.logging.gather.MethodMapping>
      </entry>
      <entry>
        <string>AvgStemCellRadius</string>
        <repast.simphony.data.logging.gather.MethodMapping>
          <method>
            <class>crypt2ds3.TrackerAgent</class>
            <name>getAvgStemCellRadius</name>
            <parameter-types/>
          </method>
        </repast.simphony.data.logging.gather.MethodMapping>
      </entry>
      <entry>
        <string>MeanNonProlifPos</string>
        <repast.simphony.data.logging.gather.MethodMapping>
          <method>
            <class>crypt2ds3.TrackerAgent</class>
            <name>getMeanNonProlifPos</name>
            <parameter-types/>
          </method>
        </repast.simphony.data.logging.gather.MethodMapping>
      </entry>
      <entry>
        <string>VarTA1Pos</string>
        <repast.simphony.data.logging.gather.MethodMapping>
          <method>
            <class>crypt2ds3.TrackerAgent</class>
            <name>getVarTA1Pos</name>
            <parameter-types/>
          </method>
        </repast.simphony.data.logging.gather.MethodMapping>
      </entry>
      <entry>
        <string>NumTA5</string>
        <repast.simphony.data.logging.gather.MethodMapping>
          <method>
            <class>crypt2ds3.TrackerAgent</class>
            <name>getNumTA5</name>
            <parameter-types/>
          </method>
        </repast.simphony.data.logging.gather.MethodMapping>
      </entry>
      <entry>
        <string>NumTA4</string>
        <repast.simphony.data.logging.gather.MethodMapping>
          <method>
            <class>crypt2ds3.TrackerAgent</class>
            <name>getNumTA4</name>
            <parameter-types/>
          </method>
        </repast.simphony.data.logging.gather.MethodMapping>
      </entry>
      <entry>
        <string>NumTA3</string>
        <repast.simphony.data.logging.gather.MethodMapping>
          <method>
            <class>crypt2ds3.TrackerAgent</class>
            <name>getNumTA3</name>
            <parameter-types/>
          </method>
        </repast.simphony.data.logging.gather.MethodMapping>
      </entry>
      <entry>
        <string>MeanTA5Pos</string>
        <repast.simphony.data.logging.gather.MethodMapping>
          <method>
            <class>crypt2ds3.TrackerAgent</class>
            <name>getMeanTA5Pos</name>
            <parameter-types/>
          </method>
        </repast.simphony.data.logging.gather.MethodMapping>
      </entry>
      <entry>
        <string>NumTA2</string>
        <repast.simphony.data.logging.gather.MethodMapping>
          <method>
            <class>crypt2ds3.TrackerAgent</class>
            <name>getNumTA2</name>
            <parameter-types/>
          </method>
        </repast.simphony.data.logging.gather.MethodMapping>
      </entry>
      <entry>
        <string>NumTA1</string>
        <repast.simphony.data.logging.gather.MethodMapping>
          <method>
            <class>crypt2ds3.TrackerAgent</class>
            <name>getNumTA1</name>
            <parameter-types/>
          </method>
        </repast.simphony.data.logging.gather.MethodMapping>
      </entry>
      <entry>
        <string>AvgTaCellRadius</string>
        <repast.simphony.data.logging.gather.MethodMapping>
          <method>
            <class>crypt2ds3.TrackerAgent</class>
            <name>getAvgTaCellRadius</name>
            <parameter-types/>
          </method>
        </repast.simphony.data.logging.gather.MethodMapping>
      </entry>
      <entry>
        <string>NumMature</string>
        <repast.simphony.data.logging.gather.MethodMapping>
          <method>
            <class>crypt2ds3.TrackerAgent</class>
            <name>getNumMature</name>
            <parameter-types/>
          </method>
        </repast.simphony.data.logging.gather.MethodMapping>
      </entry>
      <entry>
        <string>MeanTA3Pos</string>
        <repast.simphony.data.logging.gather.MethodMapping>
          <method>
            <class>crypt2ds3.TrackerAgent</class>
            <name>getMeanTA3Pos</name>
            <parameter-types/>
          </method>
        </repast.simphony.data.logging.gather.MethodMapping>
      </entry>
      <entry>
        <string>AvgProlifCellRadius</string>
        <repast.simphony.data.logging.gather.MethodMapping>
          <method>
            <class>crypt2ds3.TrackerAgent</class>
            <name>getAvgProlifCellRadius</name>
            <parameter-types/>
          </method>
        </repast.simphony.data.logging.gather.MethodMapping>
      </entry>
      <entry>
        <string>VarTA4Pos</string>
        <repast.simphony.data.logging.gather.MethodMapping>
          <method>
            <class>crypt2ds3.TrackerAgent</class>
            <name>getVarTA4Pos</name>
            <parameter-types/>
          </method>
        </repast.simphony.data.logging.gather.MethodMapping>
      </entry>
      <entry>
        <string>AvgMatureCellRadius</string>
        <repast.simphony.data.logging.gather.MethodMapping>
          <method>
            <class>crypt2ds3.TrackerAgent</class>
            <name>getAvgMatureCellRadius</name>
            <parameter-types/>
          </method>
        </repast.simphony.data.logging.gather.MethodMapping>
      </entry>
      <entry>
        <string>NumCells</string>
        <repast.simphony.data.logging.gather.MethodMapping>
          <method>
            <class>crypt2ds3.TrackerAgent</class>
            <name>getNumCells</name>
            <parameter-types/>
          </method>
        </repast.simphony.data.logging.gather.MethodMapping>
      </entry>
      <entry>
        <string>VarProlifPos</string>
        <repast.simphony.data.logging.gather.MethodMapping>
          <method>
            <class>crypt2ds3.TrackerAgent</class>
            <name>getVarProlifPos</name>
            <parameter-types/>
          </method>
        </repast.simphony.data.logging.gather.MethodMapping>
      </entry>
      <entry>
        <string>MeanTaPos</string>
        <repast.simphony.data.logging.gather.MethodMapping>
          <method>
            <class>crypt2ds3.TrackerAgent</class>
            <name>getMeanTaPos</name>
            <parameter-types/>
          </method>
        </repast.simphony.data.logging.gather.MethodMapping>
      </entry>
      <entry>
        <string>MeanTA1Pos</string>
        <repast.simphony.data.logging.gather.MethodMapping>
          <method>
            <class>crypt2ds3.TrackerAgent</class>
            <name>getMeanTA1Pos</name>
            <parameter-types/>
          </method>
        </repast.simphony.data.logging.gather.MethodMapping>
      </entry>
      <entry>
        <string>Tick</string>
        <repast.simphony.data.logging.gather.DefaultTimeDataMapping/>
      </entry>
      <entry>
        <string>VarTA2Pos</string>
        <repast.simphony.data.logging.gather.MethodMapping>
          <method>
            <class>crypt2ds3.TrackerAgent</class>
            <name>getVarTA2Pos</name>
            <parameter-types/>
          </method>
        </repast.simphony.data.logging.gather.MethodMapping>
      </entry>
      <entry>
        <string>VarTaPos</string>
        <repast.simphony.data.logging.gather.MethodMapping>
          <method>
            <class>crypt2ds3.TrackerAgent</class>
            <name>getVarTaPos</name>
            <parameter-types/>
          </method>
        </repast.simphony.data.logging.gather.MethodMapping>
      </entry>
      <entry>
        <string>NumTA</string>
        <repast.simphony.data.logging.gather.MethodMapping>
          <method>
            <class>crypt2ds3.TrackerAgent</class>
            <name>getNumTA</name>
            <parameter-types/>
          </method>
        </repast.simphony.data.logging.gather.MethodMapping>
      </entry>
    </nameMappingTable>
    <mappingNameTable>
      <entry>
        <repast.simphony.data.logging.gather.MethodMapping reference="../../../nameMappingTable/entry[9]/repast.simphony.data.logging.gather.MethodMapping"/>
        <string>MeanTA2Pos</string>
      </entry>
      <entry>
        <repast.simphony.data.logging.gather.MethodMapping reference="../../../nameMappingTable/entry[8]/repast.simphony.data.logging.gather.MethodMapping"/>
        <string>NumStem</string>
      </entry>
      <entry>
        <repast.simphony.data.logging.gather.MethodMapping reference="../../../nameMappingTable/entry[29]/repast.simphony.data.logging.gather.MethodMapping"/>
        <string>NumCells</string>
      </entry>
      <entry>
        <repast.simphony.data.logging.gather.MethodMapping reference="../../../nameMappingTable/entry[20]/repast.simphony.data.logging.gather.MethodMapping"/>
        <string>MeanTA5Pos</string>
      </entry>
      <entry>
        <repast.simphony.data.logging.gather.MethodMapping reference="../../../nameMappingTable/entry[26]/repast.simphony.data.logging.gather.MethodMapping"/>
        <string>AvgProlifCellRadius</string>
      </entry>
      <entry>
        <repast.simphony.data.logging.gather.MethodMapping reference="../../../nameMappingTable/entry[4]/repast.simphony.data.logging.gather.MethodMapping"/>
        <string>MeanTA4Pos</string>
      </entry>
      <entry>
        <repast.simphony.data.logging.gather.MethodMapping reference="../../../nameMappingTable/entry[11]/repast.simphony.data.logging.gather.MethodMapping"/>
        <string>AvgCryptCellRadius</string>
      </entry>
      <entry>
        <repast.simphony.data.logging.gather.MethodMapping reference="../../../nameMappingTable/entry[23]/repast.simphony.data.logging.gather.MethodMapping"/>
        <string>AvgTaCellRadius</string>
      </entry>
      <entry>
        <repast.simphony.data.logging.gather.MethodMapping reference="../../../nameMappingTable/entry[34]/repast.simphony.data.logging.gather.MethodMapping"/>
        <string>VarTA2Pos</string>
      </entry>
      <entry>
        <repast.simphony.data.logging.gather.MethodMapping reference="../../../nameMappingTable/entry[12]/repast.simphony.data.logging.gather.MethodMapping"/>
        <string>AvgNonProlifCellRadius</string>
      </entry>
      <entry>
        <repast.simphony.data.logging.gather.DefaultTimeDataMapping reference="../../../nameMappingTable/entry[33]/repast.simphony.data.logging.gather.DefaultTimeDataMapping"/>
        <string>Tick</string>
      </entry>
      <entry>
        <repast.simphony.data.logging.gather.MethodMapping reference="../../../nameMappingTable/entry[16]/repast.simphony.data.logging.gather.MethodMapping"/>
        <string>VarTA1Pos</string>
      </entry>
      <entry>
        <repast.simphony.data.logging.gather.MethodMapping reference="../../../nameMappingTable/entry[32]/repast.simphony.data.logging.gather.MethodMapping"/>
        <string>MeanTA1Pos</string>
      </entry>
      <entry>
        <repast.simphony.data.logging.gather.MethodMapping reference="../../../nameMappingTable/entry[17]/repast.simphony.data.logging.gather.MethodMapping"/>
        <string>NumTA5</string>
      </entry>
      <entry>
        <repast.simphony.data.logging.gather.MethodMapping reference="../../../nameMappingTable/entry[19]/repast.simphony.data.logging.gather.MethodMapping"/>
        <string>NumTA3</string>
      </entry>
      <entry>
        <repast.simphony.data.logging.gather.MethodMapping reference="../../../nameMappingTable/entry[15]/repast.simphony.data.logging.gather.MethodMapping"/>
        <string>MeanNonProlifPos</string>
      </entry>
      <entry>
        <repast.simphony.data.logging.gather.MethodMapping reference="../../../nameMappingTable/entry[24]/repast.simphony.data.logging.gather.MethodMapping"/>
        <string>NumMature</string>
      </entry>
      <entry>
        <repast.simphony.data.logging.gather.MethodMapping reference="../../../nameMappingTable/entry[31]/repast.simphony.data.logging.gather.MethodMapping"/>
        <string>MeanTaPos</string>
      </entry>
      <entry>
        <repast.simphony.data.logging.gather.MethodMapping reference="../../../nameMappingTable/entry[27]/repast.simphony.data.logging.gather.MethodMapping"/>
        <string>VarTA4Pos</string>
      </entry>
      <entry>
        <repast.simphony.data.logging.gather.MethodMapping reference="../../../nameMappingTable/entry[22]/repast.simphony.data.logging.gather.MethodMapping"/>
        <string>NumTA1</string>
      </entry>
      <entry>
        <repast.simphony.data.logging.gather.MethodMapping reference="../../../nameMappingTable/entry[5]/repast.simphony.data.logging.gather.MethodMapping"/>
        <string>VarTA5Pos</string>
      </entry>
      <entry>
        <repast.simphony.data.logging.gather.MethodMapping reference="../../../nameMappingTable/entry[13]/repast.simphony.data.logging.gather.MethodMapping"/>
        <string>NumNonProliferating</string>
      </entry>
      <entry>
        <repast.simphony.data.logging.gather.MethodMapping reference="../../../nameMappingTable/entry[3]/repast.simphony.data.logging.gather.MethodMapping"/>
        <string>VarNonProlifPos</string>
      </entry>
      <entry>
        <repast.simphony.data.logging.gather.MethodMapping reference="../../../nameMappingTable/entry[7]/repast.simphony.data.logging.gather.MethodMapping"/>
        <string>MeanMaturePos</string>
      </entry>
      <entry>
        <repast.simphony.data.logging.gather.MethodMapping reference="../../../nameMappingTable/entry[35]/repast.simphony.data.logging.gather.MethodMapping"/>
        <string>VarTaPos</string>
      </entry>
      <entry>
        <repast.simphony.data.logging.gather.MethodMapping reference="../../../nameMappingTable/entry[18]/repast.simphony.data.logging.gather.MethodMapping"/>
        <string>NumTA4</string>
      </entry>
      <entry>
        <repast.simphony.data.logging.gather.MethodMapping reference="../../../nameMappingTable/entry/repast.simphony.data.logging.gather.MethodMapping"/>
        <string>VarMaturePos</string>
      </entry>
      <entry>
        <repast.simphony.data.logging.gather.MethodMapping reference="../../../nameMappingTable/entry[21]/repast.simphony.data.logging.gather.MethodMapping"/>
        <string>NumTA2</string>
      </entry>
      <entry>
        <repast.simphony.data.logging.gather.MethodMapping reference="../../../nameMappingTable/entry[10]/repast.simphony.data.logging.gather.MethodMapping"/>
        <string>VarTA3Pos</string>
      </entry>
      <entry>
        <repast.simphony.data.logging.gather.MethodMapping reference="../../../nameMappingTable/entry[28]/repast.simphony.data.logging.gather.MethodMapping"/>
        <string>AvgMatureCellRadius</string>
      </entry>
      <entry>
        <repast.simphony.data.logging.gather.MethodMapping reference="../../../nameMappingTable/entry[36]/repast.simphony.data.logging.gather.MethodMapping"/>
        <string>NumTA</string>
      </entry>
      <entry>
        <repast.simphony.data.logging.gather.MethodMapping reference="../../../nameMappingTable/entry[25]/repast.simphony.data.logging.gather.MethodMapping"/>
        <string>MeanTA3Pos</string>
      </entry>
      <entry>
        <repast.simphony.data.logging.gather.MethodMapping reference="../../../nameMappingTable/entry[6]/repast.simphony.data.logging.gather.MethodMapping"/>
        <string>NumProliferating</string>
      </entry>
      <entry>
        <repast.simphony.data.logging.gather.MethodMapping reference="../../../nameMappingTable/entry[14]/repast.simphony.data.logging.gather.MethodMapping"/>
        <string>AvgStemCellRadius</string>
      </entry>
      <entry>
        <repast.simphony.data.logging.gather.MethodMapping reference="../../../nameMappingTable/entry[2]/repast.simphony.data.logging.gather.MethodMapping"/>
        <string>MeanProlifPos</string>
      </entry>
      <entry>
        <repast.simphony.data.logging.gather.MethodMapping reference="../../../nameMappingTable/entry[30]/repast.simphony.data.logging.gather.MethodMapping"/>
        <string>VarProlifPos</string>
      </entry>
    </mappingNameTable>
  </dataMappingContainer>
  <aggregateContainer class="repast.simphony.data.logging.gather.DefaultAggregateDataMappingContainer">
    <nameMappingTable/>
    <mappingNameTable/>
    <alternatedNameTable/>
    <nameAlternatedTable/>
  </aggregateContainer>
  <agentClass>crypt2ds3.TrackerAgent</agentClass>
</repast.simphony.data.engine.DefaultDataGathererDescriptor>
