# Supplementary material for: Cell Organisation in the Colonic Crypt: A Theoretical Comparison of the Pedigree and Niche Concepts
Source: PLoS One. 2013 Sep 12;8(9):e73204. doi: 10.1371/journal.pone.0073204 (PMC3771985; doi:10.1371/journal.pone.0073204)
Supplement: Archive S1 — The Repast Simphony 2.0 format crypt model files and documentation. (ZIP) [file pone.0073204.s001.zip › Crypt 2D S3.rs/repast.simphony.data.engine.DefaultDataGathererDescriptorAction_4.xml]

<repast.simphony.data.engine.DefaultDataGathererDescriptor>
  <name>Metadata</name>
  <dataSetId class="string">Metadata</dataSetId>
  <scheduleParameters>
    <start>0.1</start>
    <interval>0.0</interval>
    <priority>Infinity</priority>
    <duration>-1.0</duration>
    <frequency>ONE_TIME</frequency>
  </scheduleParameters>
  <dataMappingContainer class="repast.simphony.data.logging.gather.DefaultDataMappingContainer">
    <nameMappingTable>
      <entry>
        <string>VariableCellCycleTime</string>
        <repast.simphony.data.logging.gather.MethodMapping>
          <method>
            <class>crypt2ds3.TrackerAgent</class>
            <name>isVariableCellCycleTime</name>
            <parameter-types/>
          </method>
        </repast.simphony.data.logging.gather.MethodMapping>
      </entry>
      <entry>
        <string>PedigreeModel</string>
        <repast.simphony.data.logging.gather.MethodMapping>
          <method>
            <class>crypt2ds3.TrackerAgent</class>
            <name>isPedigreeModel</name>
            <parameter-types/>
          </method>
        </repast.simphony.data.logging.gather.MethodMapping>
      </entry>
      <entry>
        <string>CryptHeight</string>
        <repast.simphony.data.logging.gather.MethodMapping>
          <method>
            <class>crypt2ds3.TrackerAgent</class>
            <name>getCryptHeight</name>
            <parameter-types/>
          </method>
        </repast.simphony.data.logging.gather.MethodMapping>
      </entry>
      <entry>
        <string>RandomSeed</string>
        <repast.simphony.data.logging.gather.MethodMapping>
          <method>
            <class>crypt2ds3.TrackerAgent</class>
            <name>getRandomSeed</name>
            <parameter-types/>
          </method>
        </repast.simphony.data.logging.gather.MethodMapping>
      </entry>
      <entry>
        <string>CellRadius</string>
        <repast.simphony.data.logging.gather.MethodMapping>
          <method>
            <class>crypt2ds3.TrackerAgent</class>
            <name>getCellRadius</name>
            <parameter-types/>
          </method>
        </repast.simphony.data.logging.gather.MethodMapping>
      </entry>
      <entry>
        <string>NumTaGenerations</string>
        <repast.simphony.data.logging.gather.MethodMapping>
          <method>
            <class>crypt2ds3.TrackerAgent</class>
            <name>getNumTaGenerations</name>
            <parameter-types/>
          </method>
        </repast.simphony.data.logging.gather.MethodMapping>
      </entry>
      <entry>
        <string>VerticalForceOnly</string>
        <repast.simphony.data.logging.gather.MethodMapping>
          <method>
            <class>crypt2ds3.TrackerAgent</class>
            <name>isVerticalForceOnly</name>
            <parameter-types/>
          </method>
        </repast.simphony.data.logging.gather.MethodMapping>
      </entry>
      <entry>
        <string>CryptWidth</string>
        <repast.simphony.data.logging.gather.MethodMapping>
          <method>
            <class>crypt2ds3.TrackerAgent</class>
            <name>getCryptWidth</name>
            <parameter-types/>
          </method>
        </repast.simphony.data.logging.gather.MethodMapping>
      </entry>
      <entry>
        <string>Run Number</string>
        <repast.simphony.data.logging.gather.RunNumberMapping>
          <runNumber>1</runNumber>
        </repast.simphony.data.logging.gather.RunNumberMapping>
      </entry>
      <entry>
        <string>AForceDistance</string>
        <repast.simphony.data.logging.gather.MethodMapping>
          <method>
            <class>crypt2ds3.TrackerAgent</class>
            <name>getAForceDistance</name>
            <parameter-types/>
          </method>
        </repast.simphony.data.logging.gather.MethodMapping>
      </entry>
      <entry>
        <string>PopulateCrypt</string>
        <repast.simphony.data.logging.gather.MethodMapping>
          <method>
            <class>crypt2ds3.TrackerAgent</class>
            <name>isPopulateCrypt</name>
            <parameter-types/>
          </method>
        </repast.simphony.data.logging.gather.MethodMapping>
      </entry>
      <entry>
        <string>MatureCellPlasticity</string>
        <repast.simphony.data.logging.gather.MethodMapping>
          <method>
            <class>crypt2ds3.TrackerAgent</class>
            <name>isMatureCellPlasticity</name>
            <parameter-types/>
          </method>
        </repast.simphony.data.logging.gather.MethodMapping>
      </entry>
      <entry>
        <string>VerticalDivisionOnly</string>
        <repast.simphony.data.logging.gather.MethodMapping>
          <method>
            <class>crypt2ds3.TrackerAgent</class>
            <name>isVerticalDivisionOnly</name>
            <parameter-types/>
          </method>
        </repast.simphony.data.logging.gather.MethodMapping>
      </entry>
      <entry>
        <string>NumXcells</string>
        <repast.simphony.data.logging.gather.MethodMapping>
          <method>
            <class>crypt2ds3.TrackerAgent</class>
            <name>getNumXcells</name>
            <parameter-types/>
          </method>
        </repast.simphony.data.logging.gather.MethodMapping>
      </entry>
      <entry>
        <string>NumYcells</string>
        <repast.simphony.data.logging.gather.MethodMapping>
          <method>
            <class>crypt2ds3.TrackerAgent</class>
            <name>getNumYcells</name>
            <parameter-types/>
          </method>
        </repast.simphony.data.logging.gather.MethodMapping>
      </entry>
      <entry>
        <string>SpringConstant</string>
        <repast.simphony.data.logging.gather.MethodMapping>
          <method>
            <class>crypt2ds3.TrackerAgent</class>
            <name>getSpringConstant</name>
            <parameter-types/>
          </method>
        </repast.simphony.data.logging.gather.MethodMapping>
      </entry>
      <entry>
        <string>ConstantRadiusGrowth</string>
        <repast.simphony.data.logging.gather.MethodMapping>
          <method>
            <class>crypt2ds3.TrackerAgent</class>
            <name>isConstantRadiusGrowth</name>
            <parameter-types/>
          </method>
        </repast.simphony.data.logging.gather.MethodMapping>
      </entry>
      <entry>
        <string>DeltaT</string>
        <repast.simphony.data.logging.gather.MethodMapping>
          <method>
            <class>crypt2ds3.TrackerAgent</class>
            <name>getDeltaT</name>
            <parameter-types/>
          </method>
        </repast.simphony.data.logging.gather.MethodMapping>
      </entry>
      <entry>
        <string>Sc_G2</string>
        <repast.simphony.data.logging.gather.MethodMapping>
          <method>
            <class>crypt2ds3.TrackerAgent</class>
            <name>getSc_G2</name>
            <parameter-types/>
          </method>
        </repast.simphony.data.logging.gather.MethodMapping>
      </entry>
      <entry>
        <string>AForce</string>
        <repast.simphony.data.logging.gather.MethodMapping>
          <method>
            <class>crypt2ds3.TrackerAgent</class>
            <name>getAForce</name>
            <parameter-types/>
          </method>
        </repast.simphony.data.logging.gather.MethodMapping>
      </entry>
      <entry>
        <string>Sc_G1</string>
        <repast.simphony.data.logging.gather.MethodMapping>
          <method>
            <class>crypt2ds3.TrackerAgent</class>
            <name>getSc_G1</name>
            <parameter-types/>
          </method>
        </repast.simphony.data.logging.gather.MethodMapping>
      </entry>
      <entry>
        <string>Sc_S</string>
        <repast.simphony.data.logging.gather.MethodMapping>
          <method>
            <class>crypt2ds3.TrackerAgent</class>
            <name>getSc_S</name>
            <parameter-types/>
          </method>
        </repast.simphony.data.logging.gather.MethodMapping>
      </entry>
      <entry>
        <string>Ta_S</string>
        <repast.simphony.data.logging.gather.MethodMapping>
          <method>
            <class>crypt2ds3.TrackerAgent</class>
            <name>getTa_S</name>
            <parameter-types/>
          </method>
        </repast.simphony.data.logging.gather.MethodMapping>
      </entry>
      <entry>
        <string>OnlyNewcellsMature</string>
        <repast.simphony.data.logging.gather.MethodMapping>
          <method>
            <class>crypt2ds3.TrackerAgent</class>
            <name>isOnlyNewcellsMature</name>
            <parameter-types/>
          </method>
        </repast.simphony.data.logging.gather.MethodMapping>
      </entry>
      <entry>
        <string>Sc_M</string>
        <repast.simphony.data.logging.gather.MethodMapping>
          <method>
            <class>crypt2ds3.TrackerAgent</class>
            <name>getSc_M</name>
            <parameter-types/>
          </method>
        </repast.simphony.data.logging.gather.MethodMapping>
      </entry>
      <entry>
        <string>DifferentialAdhesion</string>
        <repast.simphony.data.logging.gather.MethodMapping>
          <method>
            <class>crypt2ds3.TrackerAgent</class>
            <name>isDifferentialAdhesion</name>
            <parameter-types/>
          </method>
        </repast.simphony.data.logging.gather.MethodMapping>
      </entry>
      <entry>
        <string>Ta_M</string>
        <repast.simphony.data.logging.gather.MethodMapping>
          <method>
            <class>crypt2ds3.TrackerAgent</class>
            <name>getTa_M</name>
            <parameter-types/>
          </method>
        </repast.simphony.data.logging.gather.MethodMapping>
      </entry>
      <entry>
        <string>MigrationForce</string>
        <repast.simphony.data.logging.gather.MethodMapping>
          <method>
            <class>crypt2ds3.TrackerAgent</class>
            <name>getMigrationForce</name>
            <parameter-types/>
          </method>
        </repast.simphony.data.logging.gather.MethodMapping>
      </entry>
      <entry>
        <string>Ta_G2</string>
        <repast.simphony.data.logging.gather.MethodMapping>
          <method>
            <class>crypt2ds3.TrackerAgent</class>
            <name>getTa_G2</name>
            <parameter-types/>
          </method>
        </repast.simphony.data.logging.gather.MethodMapping>
      </entry>
      <entry>
        <string>InterfacialDivision</string>
        <repast.simphony.data.logging.gather.MethodMapping>
          <method>
            <class>crypt2ds3.TrackerAgent</class>
            <name>isInterfacialDivision</name>
            <parameter-types/>
          </method>
        </repast.simphony.data.logging.gather.MethodMapping>
      </entry>
      <entry>
        <string>ProliferationRegion</string>
        <repast.simphony.data.logging.gather.MethodMapping>
          <method>
            <class>crypt2ds3.TrackerAgent</class>
            <name>getProliferationRegion</name>
            <parameter-types/>
          </method>
        </repast.simphony.data.logging.gather.MethodMapping>
      </entry>
      <entry>
        <string>Ta_G1</string>
        <repast.simphony.data.logging.gather.MethodMapping>
          <method>
            <class>crypt2ds3.TrackerAgent</class>
            <name>getTa_G1</name>
            <parameter-types/>
          </method>
        </repast.simphony.data.logging.gather.MethodMapping>
      </entry>
      <entry>
        <string>HeterogenousProliferation</string>
        <repast.simphony.data.logging.gather.MethodMapping>
          <method>
            <class>crypt2ds3.TrackerAgent</class>
            <name>isHeterogenousProliferation</name>
            <parameter-types/>
          </method>
        </repast.simphony.data.logging.gather.MethodMapping>
      </entry>
      <entry>
        <string>AttachForces</string>
        <repast.simphony.data.logging.gather.MethodMapping>
          <method>
            <class>crypt2ds3.TrackerAgent</class>
            <name>isAttachForces</name>
            <parameter-types/>
          </method>
        </repast.simphony.data.logging.gather.MethodMapping>
      </entry>
    </nameMappingTable>
    <mappingNameTable>
      <entry>
        <repast.simphony.data.logging.gather.MethodMapping>
          <method reference="../../../../nameMappingTable/entry[22]/repast.simphony.data.logging.gather.MethodMapping/method"/>
        </repast.simphony.data.logging.gather.MethodMapping>
        <string>Sc_S</string>
      </entry>
      <entry>
        <repast.simphony.data.logging.gather.MethodMapping reference="../../../nameMappingTable/entry[33]/repast.simphony.data.logging.gather.MethodMapping"/>
        <string>HeterogenousProliferation</string>
      </entry>
      <entry>
        <repast.simphony.data.logging.gather.MethodMapping reference="../../../nameMappingTable/entry[12]/repast.simphony.data.logging.gather.MethodMapping"/>
        <string>MatureCellPlasticity</string>
      </entry>
      <entry>
        <repast.simphony.data.logging.gather.MethodMapping reference="../../../nameMappingTable/entry[20]/repast.simphony.data.logging.gather.MethodMapping"/>
        <string>AForce</string>
      </entry>
      <entry>
        <repast.simphony.data.logging.gather.MethodMapping reference="../../../nameMappingTable/entry[28]/repast.simphony.data.logging.gather.MethodMapping"/>
        <string>MigrationForce</string>
      </entry>
      <entry>
        <repast.simphony.data.logging.gather.MethodMapping reference="../../../nameMappingTable/entry[32]/repast.simphony.data.logging.gather.MethodMapping"/>
        <string>Ta_G1</string>
      </entry>
      <entry>
        <repast.simphony.data.logging.gather.MethodMapping reference="../../../nameMappingTable/entry[13]/repast.simphony.data.logging.gather.MethodMapping"/>
        <string>VerticalDivisionOnly</string>
      </entry>
      <entry>
        <repast.simphony.data.logging.gather.MethodMapping reference="../../../nameMappingTable/entry[18]/repast.simphony.data.logging.gather.MethodMapping"/>
        <string>DeltaT</string>
      </entry>
      <entry>
        <repast.simphony.data.logging.gather.MethodMapping reference="../../../nameMappingTable/entry[16]/repast.simphony.data.logging.gather.MethodMapping"/>
        <string>SpringConstant</string>
      </entry>
      <entry>
        <repast.simphony.data.logging.gather.MethodMapping reference="../../../nameMappingTable/entry[34]/repast.simphony.data.logging.gather.MethodMapping"/>
        <string>AttachForces</string>
      </entry>
      <entry>
        <repast.simphony.data.logging.gather.MethodMapping reference="../../../nameMappingTable/entry[25]/repast.simphony.data.logging.gather.MethodMapping"/>
        <string>Sc_M</string>
      </entry>
      <entry>
        <repast.simphony.data.logging.gather.MethodMapping reference="../../../nameMappingTable/entry[11]/repast.simphony.data.logging.gather.MethodMapping"/>
        <string>PopulateCrypt</string>
      </entry>
      <entry>
        <repast.simphony.data.logging.gather.MethodMapping reference="../../../nameMappingTable/entry[6]/repast.simphony.data.logging.gather.MethodMapping"/>
        <string>NumTaGenerations</string>
      </entry>
      <entry>
        <repast.simphony.data.logging.gather.MethodMapping reference="../../../nameMappingTable/entry[23]/repast.simphony.data.logging.gather.MethodMapping"/>
        <string>Ta_S</string>
      </entry>
      <entry>
        <repast.simphony.data.logging.gather.MethodMapping reference="../../../nameMappingTable/entry[14]/repast.simphony.data.logging.gather.MethodMapping"/>
        <string>NumXcells</string>
      </entry>
      <entry>
        <repast.simphony.data.logging.gather.MethodMapping reference="../../../nameMappingTable/entry[31]/repast.simphony.data.logging.gather.MethodMapping"/>
        <string>ProliferationRegion</string>
      </entry>
      <entry>
        <repast.simphony.data.logging.gather.MethodMapping reference="../../../nameMappingTable/entry[4]/repast.simphony.data.logging.gather.MethodMapping"/>
        <string>RandomSeed</string>
      </entry>
      <entry>
        <repast.simphony.data.logging.gather.MethodMapping reference="../../../nameMappingTable/entry[27]/repast.simphony.data.logging.gather.MethodMapping"/>
        <string>Ta_M</string>
      </entry>
      <entry>
        <repast.simphony.data.logging.gather.RunNumberMapping reference="../../../nameMappingTable/entry[9]/repast.simphony.data.logging.gather.RunNumberMapping"/>
        <string>Run Number</string>
      </entry>
      <entry>
        <repast.simphony.data.logging.gather.MethodMapping reference="../../../nameMappingTable/entry[2]/repast.simphony.data.logging.gather.MethodMapping"/>
        <string>PedigreeModel</string>
      </entry>
      <entry>
        <repast.simphony.data.logging.gather.MethodMapping reference="../../../nameMappingTable/entry[10]/repast.simphony.data.logging.gather.MethodMapping"/>
        <string>AForceDistance</string>
      </entry>
      <entry>
        <repast.simphony.data.logging.gather.MethodMapping reference="../../../nameMappingTable/entry[17]/repast.simphony.data.logging.gather.MethodMapping"/>
        <string>ConstantRadiusGrowth</string>
      </entry>
      <entry>
        <repast.simphony.data.logging.gather.MethodMapping reference="../../../nameMappingTable/entry[29]/repast.simphony.data.logging.gather.MethodMapping"/>
        <string>Ta_G2</string>
      </entry>
      <entry>
        <repast.simphony.data.logging.gather.MethodMapping reference="../../../nameMappingTable/entry[22]/repast.simphony.data.logging.gather.MethodMapping"/>
        <string>Sc_S</string>
      </entry>
      <entry>
        <repast.simphony.data.logging.gather.MethodMapping reference="../../../nameMappingTable/entry[19]/repast.simphony.data.logging.gather.MethodMapping"/>
        <string>Sc_G2</string>
      </entry>
      <entry>
        <repast.simphony.data.logging.gather.MethodMapping reference="../../../nameMappingTable/entry[24]/repast.simphony.data.logging.gather.MethodMapping"/>
        <string>OnlyNewcellsMature</string>
      </entry>
      <entry>
        <repast.simphony.data.logging.gather.MethodMapping reference="../../../nameMappingTable/entry/repast.simphony.data.logging.gather.MethodMapping"/>
        <string>VariableCellCycleTime</string>
      </entry>
      <entry>
        <repast.simphony.data.logging.gather.MethodMapping reference="../../../nameMappingTable/entry[7]/repast.simphony.data.logging.gather.MethodMapping"/>
        <string>VerticalForceOnly</string>
      </entry>
      <entry>
        <repast.simphony.data.logging.gather.MethodMapping reference="../../../nameMappingTable/entry[15]/repast.simphony.data.logging.gather.MethodMapping"/>
        <string>NumYcells</string>
      </entry>
      <entry>
        <repast.simphony.data.logging.gather.MethodMapping reference="../../../nameMappingTable/entry[21]/repast.simphony.data.logging.gather.MethodMapping"/>
        <string>Sc_G1</string>
      </entry>
      <entry>
        <repast.simphony.data.logging.gather.MethodMapping reference="../../../nameMappingTable/entry[3]/repast.simphony.data.logging.gather.MethodMapping"/>
        <string>CryptHeight</string>
      </entry>
      <entry>
        <repast.simphony.data.logging.gather.MethodMapping reference="../../../nameMappingTable/entry[8]/repast.simphony.data.logging.gather.MethodMapping"/>
        <string>CryptWidth</string>
      </entry>
      <entry>
        <repast.simphony.data.logging.gather.MethodMapping reference="../../../nameMappingTable/entry[30]/repast.simphony.data.logging.gather.MethodMapping"/>
        <string>InterfacialDivision</string>
      </entry>
      <entry>
        <repast.simphony.data.logging.gather.MethodMapping reference="../../../nameMappingTable/entry[26]/repast.simphony.data.logging.gather.MethodMapping"/>
        <string>DifferentialAdhesion</string>
      </entry>
      <entry>
        <repast.simphony.data.logging.gather.MethodMapping reference="../../../nameMappingTable/entry[5]/repast.simphony.data.logging.gather.MethodMapping"/>
        <string>CellRadius</string>
      </entry>
    </mappingNameTable>
  </dataMappingContainer>
  <aggregateContainer class="repast.simphony.data.logging.gather.DefaultAggregateDataMappingContainer">
    <nameMappingTable/>
    <mappingNameTable/>
    <alternatedNameTable/>
    <nameAlternatedTable/>
  </aggregateContainer>
  <agentClass>crypt2ds3.TrackerAgent</agentClass>
</repast.simphony.data.engine.DefaultDataGathererDescriptor>
