# Supplementary material for: Cell Organisation in the Colonic Crypt: A Theoretical Comparison of the Pedigree and Niche Concepts
Source: PLoS One. 2013 Sep 12;8(9):e73204. doi: 10.1371/journal.pone.0073204 (PMC3771985; doi:10.1371/journal.pone.0073204)
Supplement: Archive S1 — The Repast Simphony 2.0 format crypt model files and documentation. (ZIP) [file pone.0073204.s001.zip › Crypt 2D S3.rs/repast.simphony.data.engine.DefaultDataGathererDescriptorAction_5.xml]

<repast.simphony.data.engine.DefaultDataGathererDescriptor>
  <name>Order, death , age and speed (hourly)</name>
  <dataSetId class="string">Order, death , age and speed (hourly)</dataSetId>
  <scheduleParameters>
    <start>1.0</start>
    <interval>360.0</interval>
    <priority>-Infinity</priority>
    <duration>-1.0</duration>
    <frequency>REPEAT</frequency>
  </scheduleParameters>
  <dataMappingContainer class="repast.simphony.data.logging.gather.DefaultDataMappingContainer">
    <nameMappingTable>
      <entry>
        <string>Tick</string>
        <repast.simphony.data.logging.gather.DefaultTimeDataMapping/>
      </entry>
      <entry>
        <string>NonProlifMigrationSpeed</string>
        <repast.simphony.data.logging.gather.MethodMapping>
          <method>
            <class>crypt2ds3.TrackerAgent</class>
            <name>getNonProlifMigrationSpeed</name>
            <parameter-types/>
          </method>
        </repast.simphony.data.logging.gather.MethodMapping>
      </entry>
      <entry>
        <string>AvgCryptContacts</string>
        <repast.simphony.data.logging.gather.MethodMapping>
          <method>
            <class>crypt2ds3.TrackerAgent</class>
            <name>getAvgCryptContacts</name>
            <parameter-types/>
          </method>
        </repast.simphony.data.logging.gather.MethodMapping>
      </entry>
      <entry>
        <string>MatureMigrationSpeed</string>
        <repast.simphony.data.logging.gather.MethodMapping>
          <method>
            <class>crypt2ds3.TrackerAgent</class>
            <name>getMatureMigrationSpeed</name>
            <parameter-types/>
          </method>
        </repast.simphony.data.logging.gather.MethodMapping>
      </entry>
      <entry>
        <string>CryptOrder</string>
        <repast.simphony.data.logging.gather.MethodMapping>
          <method>
            <class>crypt2ds3.TrackerAgent</class>
            <name>getCryptOrder</name>
            <parameter-types/>
          </method>
        </repast.simphony.data.logging.gather.MethodMapping>
      </entry>
      <entry>
        <string>AvgNonProlifContacts</string>
        <repast.simphony.data.logging.gather.MethodMapping>
          <method>
            <class>crypt2ds3.TrackerAgent</class>
            <name>getAvgNonProlifContacts</name>
            <parameter-types/>
          </method>
        </repast.simphony.data.logging.gather.MethodMapping>
      </entry>
      <entry>
        <string>IntervalDeathCount</string>
        <repast.simphony.data.logging.gather.MethodMapping>
          <method>
            <class>crypt2ds3.TrackerAgent</class>
            <name>getIntervalDeathCount</name>
            <parameter-types/>
          </method>
        </repast.simphony.data.logging.gather.MethodMapping>
      </entry>
      <entry>
        <string>ProlifMigrationSpeed</string>
        <repast.simphony.data.logging.gather.MethodMapping>
          <method>
            <class>crypt2ds3.TrackerAgent</class>
            <name>getProlifMigrationSpeed</name>
            <parameter-types/>
          </method>
        </repast.simphony.data.logging.gather.MethodMapping>
      </entry>
      <entry>
        <string>StemAge</string>
        <repast.simphony.data.logging.gather.MethodMapping>
          <method>
            <class>crypt2ds3.TrackerAgent</class>
            <name>getStemAge</name>
            <parameter-types/>
          </method>
        </repast.simphony.data.logging.gather.MethodMapping>
      </entry>
      <entry>
        <string>TAAge</string>
        <repast.simphony.data.logging.gather.MethodMapping>
          <method>
            <class>crypt2ds3.TrackerAgent</class>
            <name>getTAAge</name>
            <parameter-types/>
          </method>
        </repast.simphony.data.logging.gather.MethodMapping>
      </entry>
      <entry>
        <string>MatureOrder</string>
        <repast.simphony.data.logging.gather.MethodMapping>
          <method>
            <class>crypt2ds3.TrackerAgent</class>
            <name>getMatureOrder</name>
            <parameter-types/>
          </method>
        </repast.simphony.data.logging.gather.MethodMapping>
      </entry>
      <entry>
        <string>NonProlifOrder</string>
        <repast.simphony.data.logging.gather.MethodMapping>
          <method>
            <class>crypt2ds3.TrackerAgent</class>
            <name>getNonProlifOrder</name>
            <parameter-types/>
          </method>
        </repast.simphony.data.logging.gather.MethodMapping>
      </entry>
      <entry>
        <string>MatureAge</string>
        <repast.simphony.data.logging.gather.MethodMapping>
          <method>
            <class>crypt2ds3.TrackerAgent</class>
            <name>getMatureAge</name>
            <parameter-types/>
          </method>
        </repast.simphony.data.logging.gather.MethodMapping>
      </entry>
      <entry>
        <string>NonProlifAge</string>
        <repast.simphony.data.logging.gather.MethodMapping>
          <method>
            <class>crypt2ds3.TrackerAgent</class>
            <name>getNonProlifAge</name>
            <parameter-types/>
          </method>
        </repast.simphony.data.logging.gather.MethodMapping>
      </entry>
      <entry>
        <string>AvgProlifContacts</string>
        <repast.simphony.data.logging.gather.MethodMapping>
          <method>
            <class>crypt2ds3.TrackerAgent</class>
            <name>getAvgProlifContacts</name>
            <parameter-types/>
          </method>
        </repast.simphony.data.logging.gather.MethodMapping>
      </entry>
      <entry>
        <string>AvgTaContacts</string>
        <repast.simphony.data.logging.gather.MethodMapping>
          <method>
            <class>crypt2ds3.TrackerAgent</class>
            <name>getAvgTaContacts</name>
            <parameter-types/>
          </method>
        </repast.simphony.data.logging.gather.MethodMapping>
      </entry>
      <entry>
        <string>ProlifOrder</string>
        <repast.simphony.data.logging.gather.MethodMapping>
          <method>
            <class>crypt2ds3.TrackerAgent</class>
            <name>getProlifOrder</name>
            <parameter-types/>
          </method>
        </repast.simphony.data.logging.gather.MethodMapping>
      </entry>
      <entry>
        <string>AvgMatureContacts</string>
        <repast.simphony.data.logging.gather.MethodMapping>
          <method>
            <class>crypt2ds3.TrackerAgent</class>
            <name>getAvgMatureContacts</name>
            <parameter-types/>
          </method>
        </repast.simphony.data.logging.gather.MethodMapping>
      </entry>
      <entry>
        <string>TaMigrationSpeed</string>
        <repast.simphony.data.logging.gather.MethodMapping>
          <method>
            <class>crypt2ds3.TrackerAgent</class>
            <name>getTaMigrationSpeed</name>
            <parameter-types/>
          </method>
        </repast.simphony.data.logging.gather.MethodMapping>
      </entry>
      <entry>
        <string>ProlifAge</string>
        <repast.simphony.data.logging.gather.MethodMapping>
          <method>
            <class>crypt2ds3.TrackerAgent</class>
            <name>getProlifAge</name>
            <parameter-types/>
          </method>
        </repast.simphony.data.logging.gather.MethodMapping>
      </entry>
      <entry>
        <string>TaOrder</string>
        <repast.simphony.data.logging.gather.MethodMapping>
          <method>
            <class>crypt2ds3.TrackerAgent</class>
            <name>getTaOrder</name>
            <parameter-types/>
          </method>
        </repast.simphony.data.logging.gather.MethodMapping>
      </entry>
    </nameMappingTable>
    <mappingNameTable>
      <entry>
        <repast.simphony.data.logging.gather.MethodMapping reference="../../../nameMappingTable/entry[6]/repast.simphony.data.logging.gather.MethodMapping"/>
        <string>AvgNonProlifContacts</string>
      </entry>
      <entry>
        <repast.simphony.data.logging.gather.MethodMapping reference="../../../nameMappingTable/entry[13]/repast.simphony.data.logging.gather.MethodMapping"/>
        <string>MatureAge</string>
      </entry>
      <entry>
        <repast.simphony.data.logging.gather.MethodMapping reference="../../../nameMappingTable/entry[3]/repast.simphony.data.logging.gather.MethodMapping"/>
        <string>AvgCryptContacts</string>
      </entry>
      <entry>
        <repast.simphony.data.logging.gather.MethodMapping reference="../../../nameMappingTable/entry[8]/repast.simphony.data.logging.gather.MethodMapping"/>
        <string>ProlifMigrationSpeed</string>
      </entry>
      <entry>
        <repast.simphony.data.logging.gather.MethodMapping reference="../../../nameMappingTable/entry[5]/repast.simphony.data.logging.gather.MethodMapping"/>
        <string>CryptOrder</string>
      </entry>
      <entry>
        <repast.simphony.data.logging.gather.MethodMapping reference="../../../nameMappingTable/entry[2]/repast.simphony.data.logging.gather.MethodMapping"/>
        <string>NonProlifMigrationSpeed</string>
      </entry>
      <entry>
        <repast.simphony.data.logging.gather.MethodMapping reference="../../../nameMappingTable/entry[7]/repast.simphony.data.logging.gather.MethodMapping"/>
        <string>IntervalDeathCount</string>
      </entry>
      <entry>
        <repast.simphony.data.logging.gather.MethodMapping reference="../../../nameMappingTable/entry[21]/repast.simphony.data.logging.gather.MethodMapping"/>
        <string>TaOrder</string>
      </entry>
      <entry>
        <repast.simphony.data.logging.gather.MethodMapping reference="../../../nameMappingTable/entry[15]/repast.simphony.data.logging.gather.MethodMapping"/>
        <string>AvgProlifContacts</string>
      </entry>
      <entry>
        <repast.simphony.data.logging.gather.MethodMapping reference="../../../nameMappingTable/entry[16]/repast.simphony.data.logging.gather.MethodMapping"/>
        <string>AvgTaContacts</string>
      </entry>
      <entry>
        <repast.simphony.data.logging.gather.MethodMapping reference="../../../nameMappingTable/entry[12]/repast.simphony.data.logging.gather.MethodMapping"/>
        <string>NonProlifOrder</string>
      </entry>
      <entry>
        <repast.simphony.data.logging.gather.MethodMapping reference="../../../nameMappingTable/entry[18]/repast.simphony.data.logging.gather.MethodMapping"/>
        <string>AvgMatureContacts</string>
      </entry>
      <entry>
        <repast.simphony.data.logging.gather.MethodMapping reference="../../../nameMappingTable/entry[20]/repast.simphony.data.logging.gather.MethodMapping"/>
        <string>ProlifAge</string>
      </entry>
      <entry>
        <repast.simphony.data.logging.gather.DefaultTimeDataMapping reference="../../../nameMappingTable/entry/repast.simphony.data.logging.gather.DefaultTimeDataMapping"/>
        <string>Tick</string>
      </entry>
      <entry>
        <repast.simphony.data.logging.gather.MethodMapping reference="../../../nameMappingTable/entry[11]/repast.simphony.data.logging.gather.MethodMapping"/>
        <string>MatureOrder</string>
      </entry>
      <entry>
        <repast.simphony.data.logging.gather.MethodMapping reference="../../../nameMappingTable/entry[19]/repast.simphony.data.logging.gather.MethodMapping"/>
        <string>TaMigrationSpeed</string>
      </entry>
      <entry>
        <repast.simphony.data.logging.gather.MethodMapping reference="../../../nameMappingTable/entry[10]/repast.simphony.data.logging.gather.MethodMapping"/>
        <string>TAAge</string>
      </entry>
      <entry>
        <repast.simphony.data.logging.gather.MethodMapping reference="../../../nameMappingTable/entry[17]/repast.simphony.data.logging.gather.MethodMapping"/>
        <string>ProlifOrder</string>
      </entry>
      <entry>
        <repast.simphony.data.logging.gather.MethodMapping reference="../../../nameMappingTable/entry[14]/repast.simphony.data.logging.gather.MethodMapping"/>
        <string>NonProlifAge</string>
      </entry>
      <entry>
        <repast.simphony.data.logging.gather.MethodMapping reference="../../../nameMappingTable/entry[4]/repast.simphony.data.logging.gather.MethodMapping"/>
        <string>MatureMigrationSpeed</string>
      </entry>
      <entry>
        <repast.simphony.data.logging.gather.MethodMapping reference="../../../nameMappingTable/entry[9]/repast.simphony.data.logging.gather.MethodMapping"/>
        <string>StemAge</string>
      </entry>
    </mappingNameTable>
  </dataMappingContainer>
  <aggregateContainer class="repast.simphony.data.logging.gather.DefaultAggregateDataMappingContainer">
    <nameMappingTable/>
    <mappingNameTable/>
    <alternatedNameTable/>
    <nameAlternatedTable/>
  </aggregateContainer>
  <agentClass>crypt2ds3.TrackerAgent</agentClass>
</repast.simphony.data.engine.DefaultDataGathererDescriptor>
