# Supplementary material for: Cell Organisation in the Colonic Crypt: A Theoretical Comparison of the Pedigree and Niche Concepts
Source: PLoS One. 2013 Sep 12;8(9):e73204. doi: 10.1371/journal.pone.0073204 (PMC3771985; doi:10.1371/journal.pone.0073204)
Supplement: Archive S1 — The Repast Simphony 2.0 format crypt model files and documentation. (ZIP) [file pone.0073204.s001.zip › Crypt 2D S3.rs/repast.simphony.data.logging.outputter.engine.DefaultOutputterDescriptorAction_0.xml]

<repast.simphony.data.logging.outputter.engine.DefaultFileOutputterDescriptor>
  <name>Cell numbers, size, and position</name>
  <outputterFactory class="repast.simphony.data.logging.outputter.engine.DefaultFileOutputterDescriptor$1">
    <outer-class reference="../.."/>
  </outputterFactory>
  <dataSetHandler>
    <dataSets>
      <string>Cell numbers, size, position (hourly)</string>
    </dataSets>
  </dataSetHandler>
  <streamHandler>
    <columns>
      <string>Tick</string>
      <string>NumCells</string>
      <string>NumStem</string>
      <string>NumMature</string>
      <string>NumTA</string>
      <string>NumTA1</string>
      <string>NumTA2</string>
      <string>NumTA3</string>
      <string>NumTA4</string>
      <string>NumTA5</string>
      <string>AvgCryptCellRadius</string>
      <string>AvgStemCellRadius</string>
      <string>AvgTaCellRadius</string>
      <string>AvgMatureCellRadius</string>
      <string>MeanMaturePos</string>
      <string>VarMaturePos</string>
      <string>MeanTaPos</string>
      <string>VarTaPos</string>
      <string>MeanTA1Pos</string>
      <string>VarTA1Pos</string>
      <string>MeanTA2Pos</string>
      <string>VarTA2Pos</string>
      <string>MeanTA3Pos</string>
      <string>VarTA3Pos</string>
      <string>MeanTA4Pos</string>
      <string>VarTA4Pos</string>
      <string>MeanTA5Pos</string>
      <string>VarTA5Pos</string>
      <string>NumProliferating</string>
      <string>NumNonProliferating</string>
      <string>AvgProlifCellRadius</string>
      <string>AvgNonProlifCellRadius</string>
      <string>MeanProlifPos</string>
      <string>VarProlifPos</string>
      <string>MeanNonProlifPos</string>
      <string>VarNonProlifPos</string>
    </columns>
  </streamHandler>
  <isBatchAction>false</isBatchAction>
  <dataSetId class="string">Cell numbers, size, position (hourly)</dataSetId>
  <fileName>ModelOutput/CellNumbersPosition_hourly.txt</fileName>
  <insertTimeToFileName>true</insertTimeToFileName>
  <insertBatchToFileName>false</insertBatchToFileName>
  <insertRunToFileName>true</insertRunToFileName>
  <appendToFile>false</appendToFile>
  <writeHeader>true</writeHeader>
  <formatType class="repast.simphony.data.logging.outputter.LMDelimitedFormatter">
    <streamHandler>
      <columns/>
    </streamHandler>
  </formatType>
  <delimiter>,</delimiter>
</repast.simphony.data.logging.outputter.engine.DefaultFileOutputterDescriptor>
