# Supplementary material for: Cell Organisation in the Colonic Crypt: A Theoretical Comparison of the Pedigree and Niche Concepts
Source: PLoS One. 2013 Sep 12;8(9):e73204. doi: 10.1371/journal.pone.0073204 (PMC3771985; doi:10.1371/journal.pone.0073204)
Supplement: Archive S1 — The Repast Simphony 2.0 format crypt model files and documentation. (ZIP) [file pone.0073204.s001.zip › Crypt 2D S3.rs/repast.simphony.data.logging.outputter.engine.DefaultOutputterDescriptorAction_1.xml]

<repast.simphony.data.logging.outputter.engine.DefaultFileOutputterDescriptor>
  <name>Metadata</name>
  <outputterFactory class="repast.simphony.data.logging.outputter.engine.DefaultFileOutputterDescriptor$1">
    <outer-class reference="../.."/>
  </outputterFactory>
  <dataSetHandler>
    <dataSets>
      <string>Metadata</string>
    </dataSets>
  </dataSetHandler>
  <streamHandler>
    <columns>
      <string>Run Number</string>
      <string>RandomSeed</string>
      <string>DeltaT</string>
      <string>NumXcells</string>
      <string>NumYcells</string>
      <string>CryptWidth</string>
      <string>CryptHeight</string>
      <string>SpringConstant</string>
      <string>PedigreeModel</string>
      <string>ProliferationRegion</string>
      <string>NumTaGenerations</string>
      <string>MigrationForce</string>
      <string>AForce</string>
      <string>AForceDistance</string>
      <string>AttachForces</string>
      <string>CellRadius</string>
      <string>PopulateCrypt</string>
      <string>VariableCellCycleTime</string>
      <string>HeterogenousProliferation</string>
      <string>VerticalForceOnly</string>
      <string>InterfacialDivision</string>
      <string>DifferentialAdhesion</string>
      <string>VerticalDivisionOnly</string>
      <string>ConstantRadiusGrowth</string>
      <string>MatureCellPlasticity</string>
      <string>OnlyNewcellsMature</string>
      <string>Sc_G1</string>
      <string>Sc_S</string>
      <string>Sc_G2</string>
      <string>Sc_M</string>
      <string>Ta_G1</string>
      <string>Ta_S</string>
      <string>Ta_G2</string>
      <string>Ta_M</string>
    </columns>
  </streamHandler>
  <isBatchAction>false</isBatchAction>
  <dataSetId class="string">Metadata</dataSetId>
  <fileName>ModelOutput/Metadata.txt</fileName>
  <insertTimeToFileName>false</insertTimeToFileName>
  <insertBatchToFileName>false</insertBatchToFileName>
  <insertRunToFileName>false</insertRunToFileName>
  <appendToFile>true</appendToFile>
  <writeHeader>true</writeHeader>
  <formatType class="repast.simphony.data.logging.outputter.LMDelimitedFormatter">
    <streamHandler>
      <columns/>
    </streamHandler>
  </formatType>
  <delimiter>,</delimiter>
</repast.simphony.data.logging.outputter.engine.DefaultFileOutputterDescriptor>
