# Supplementary material for: Cell Organisation in the Colonic Crypt: A Theoretical Comparison of the Pedigree and Niche Concepts
Source: PLoS One. 2013 Sep 12;8(9):e73204. doi: 10.1371/journal.pone.0073204 (PMC3771985; doi:10.1371/journal.pone.0073204)
Supplement: Archive S1 — The Repast Simphony 2.0 format crypt model files and documentation. (ZIP) [file pone.0073204.s001.zip › Crypt 2D S3.rs/repast.simphony.data.logging.outputter.engine.DefaultOutputterDescriptorAction_2.xml]

<repast.simphony.data.logging.outputter.engine.DefaultFileOutputterDescriptor>
  <name>Order death age speed</name>
  <outputterFactory class="repast.simphony.data.logging.outputter.engine.DefaultFileOutputterDescriptor$1">
    <outer-class reference="../.."/>
  </outputterFactory>
  <dataSetHandler>
    <dataSets>
      <string>Order, death , age and speed (hourly)</string>
    </dataSets>
  </dataSetHandler>
  <streamHandler>
    <columns>
      <string>Tick</string>
      <string>IntervalDeathCount</string>
      <string>CryptOrder</string>
      <string>TaOrder</string>
      <string>MatureOrder</string>
      <string>AvgCryptContacts</string>
      <string>AvgTaContacts</string>
      <string>AvgMatureContacts</string>
      <string>StemAge</string>
      <string>TAAge</string>
      <string>MatureAge</string>
      <string>TaMigrationSpeed</string>
      <string>MatureMigrationSpeed</string>
      <string>ProlifOrder</string>
      <string>NonProlifOrder</string>
      <string>AvgProlifContacts</string>
      <string>ProlifAge</string>
      <string>NonProlifAge</string>
      <string>AvgNonProlifContacts</string>
      <string>ProlifMigrationSpeed</string>
      <string>NonProlifMigrationSpeed</string>
    </columns>
  </streamHandler>
  <isBatchAction>false</isBatchAction>
  <dataSetId class="string">Order, death , age and speed (hourly)</dataSetId>
  <fileName>ModelOutput/OrderDeathAge_hourly.txt</fileName>
  <insertTimeToFileName>true</insertTimeToFileName>
  <insertBatchToFileName>false</insertBatchToFileName>
  <insertRunToFileName>true</insertRunToFileName>
  <appendToFile>false</appendToFile>
  <writeHeader>true</writeHeader>
  <formatType class="repast.simphony.data.logging.outputter.LMDelimitedFormatter">
    <streamHandler>
      <columns/>
    </streamHandler>
  </formatType>
  <delimiter>,</delimiter>
</repast.simphony.data.logging.outputter.engine.DefaultFileOutputterDescriptor>
