# Supplementary material for: Cell Organisation in the Colonic Crypt: A Theoretical Comparison of the Pedigree and Niche Concepts
Source: PLoS One. 2013 Sep 12;8(9):e73204. doi: 10.1371/journal.pone.0073204 (PMC3771985; doi:10.1371/journal.pone.0073204)
Supplement: Archive S1 — The Repast Simphony 2.0 format crypt model files and documentation. (ZIP) [file pone.0073204.s001.zip › Crypt 2D S3.rs/repast.simphony.dataLoader.engine.ClassNameDataLoaderAction_6.xml]

<string>crypt2ds3.MainContextCreator</string>
