# Supplementary material for: Cell Organisation in the Colonic Crypt: A Theoretical Comparison of the Pedigree and Niche Concepts
Source: PLoS One. 2013 Sep 12;8(9):e73204. doi: 10.1371/journal.pone.0073204 (PMC3771985; doi:10.1371/journal.pone.0073204)
Supplement: Archive S1 — The Repast Simphony 2.0 format crypt model files and documentation. (ZIP) [file pone.0073204.s001.zip › Crypt 2D S3.rs/scenario.xml]

<?xml version="1.0" encoding="UTF-8" ?>
<Scenario>
<repast.simphony.data.logging.outputter.engine.DefaultOutputterDescriptorAction context="Main Context" file="repast.simphony.data.logging.outputter.engine.DefaultOutputterDescriptorAction_0.xml" />
<repast.simphony.data.logging.outputter.engine.DefaultOutputterDescriptorAction context="Main Context" file="repast.simphony.data.logging.outputter.engine.DefaultOutputterDescriptorAction_1.xml" />
<repast.simphony.data.logging.outputter.engine.DefaultOutputterDescriptorAction context="Main Context" file="repast.simphony.data.logging.outputter.engine.DefaultOutputterDescriptorAction_2.xml" />
<repast.simphony.data.engine.DefaultDataGathererDescriptorAction context="Main Context" file="repast.simphony.data.engine.DefaultDataGathererDescriptorAction_3.xml" />
<repast.simphony.data.engine.DefaultDataGathererDescriptorAction context="Main Context" file="repast.simphony.data.engine.DefaultDataGathererDescriptorAction_4.xml" />
<repast.simphony.data.engine.DefaultDataGathererDescriptorAction context="Main Context" file="repast.simphony.data.engine.DefaultDataGathererDescriptorAction_5.xml" />
<repast.simphony.dataLoader.engine.ClassNameDataLoaderAction context="Main Context" file="repast.simphony.dataLoader.engine.ClassNameDataLoaderAction_6.xml" />
<repast.simphony.action.display context="Cell Context" file="repast.simphony.action.display_7.xml" />
</Scenario>
