# Supplementary material for: Cell Organisation in the Colonic Crypt: A Theoretical Comparison of the Pedigree and Niche Concepts
Source: PLoS One. 2013 Sep 12;8(9):e73204. doi: 10.1371/journal.pone.0073204 (PMC3771985; doi:10.1371/journal.pone.0073204)
Supplement: Archive S1 — The Repast Simphony 2.0 format crypt model files and documentation. (ZIP) [file pone.0073204.s001.zip › Crypt 2D S3.rs/styles/crypt2d.CellAgent.style_2.xml]

<repast.simphony.visualization.editedStyle.DefaultEditedStyleData2D>
  <shapeWkt>circle</shapeWkt>
  <size>15.0</size>
  <sizeMax>30.0</sizeMax>
  <sizeMin>1.0</sizeMin>
  <sizeScale>30.0</sizeScale>
  <sizeMethodName>getRadius</sizeMethodName>
  <label></label>
  <labelPosition>bottom</labelPosition>
  <labelPrecision>3</labelPrecision>
  <labelOffset>5.0</labelOffset>
  <labelFontSize>14</labelFontSize>
  <labelFontType>0</labelFontType>
  <labelFontFamily>Arial</labelFontFamily>
  <labelColor>
    <float>0.0</float>
    <float>0.0</float>
    <float>0.0</float>
  </labelColor>
  <color>
    <float>0.0</float>
    <float>0.0</float>
    <float>1.0</float>
  </color>
  <colorMax>
    <float>10.0</float>
    <float>10.0</float>
    <float>10.0</float>
  </colorMax>
  <colorMin>
    <float>0.0</float>
    <float>0.0</float>
    <float>0.0</float>
  </colorMin>
  <colorScale>
    <float>1.0</float>
    <float>1.0</float>
    <float>1.0</float>
  </colorScale>
</repast.simphony.visualization.editedStyle.DefaultEditedStyleData2D>
